# Supplementary material for: Coculture with hemicellulose-fermenting microbes reverses inhibition of corn fiber solubilization by Clostridium thermocellum at elevated solids loadings
Source: Biotechnol Biofuels. 2021 Jan 18;14:24. doi: 10.1186/s13068-020-01867-w (PMC7814735; doi:10.1186/s13068-020-01867-w)
Supplement: Supplementary file 2 — Additional file 2. Supporting data for Fig. 6. Avicel remaining over time is given for Avicel fermentations with addition of various carbohydrates, along with curve fits used to calculate maximum Avicel utilization rate. [file 13068_2020_1867_MOESM2_ESM.xlsx]

## Sheet: Control
Time	Avicel remaining				Time (h)	Avicel remaining (g/L)				Time (h)	Avicel remaining (g/L)				Time (h)	Avicel remaining (g/L)				Time (h)	Avicel remaining (g/l)
	Control-3					Control-2					Control-1					Control-2					Control-1	Control-2	Control-3
0	9.63786				0	8.91655					--				0	10.2723				0	9.03643	9.04115	9.38471
23.5	8.77791				23.5	7.81584				14	9.01609				28	6.61201				10	9.2001	9.37435	9.40578
37.7	4.66833				30	6.29368				32.5	8.11905				30	5.65766				13	9.3015	9.66912	9.39381
39	3.93728				32	5.70363				39.5	4.99283				35.7	3.14761				17	9.13345	9.36372	9.4352
42	3.16588				34	5.12757				44	2.89436				38	2.2866				22	9.05299	8.99675	9.21663
45	2.49218				36.4	4.49501				51	1.42552				43	1.27968				30.5	8.21906	7.10937	7.95702
48.3	1.81223				41	3.32885				62	0.71782				47	0.82906				35.5	6.33213	5.0629	5.81281
50.7	1.4138				49.5	1.41279									53.1	0.45712				38	5.53331	4.30214	5.22133
57	0.77806				51	1.17253									62.5	0.18758				41	4.49108	3.11848	4.21127
62	0.52565				54	0.87285									97	0.0155				44	3.42516	2.41268	3.04831
73.3	0.27338				57	0.68071														47.5	2.49105	1.7669	2.23161
					60.3	0.51993														53	1.4976	0.99807	1.30525
					62.7	0.45186														80	0.15843	0.25269	0.17969
					69	0.2874
					74	0.23086
					85.5	0.14874

## Sheet: Xylan OS
	Time (h)	Avicel remaining (g/l)			Avicel remaining (g/l)			Avicel remaining (g/l)
	Time	Xylan-10 g/L		Time	Xylan-10 g/L		Time	Xylan-3
		--		0	9.45763		0	10.2537
	14	9.51041		21.5	9.51176		27.5	10.4285
	32.5	9.20683		27	9.49171		39.8	10.1461
	39.5	9.22937		31.5	9.30345		54.4	6.6159
	44	8.76171		42	8.53936		59.3	5.32344
	51	8.08166		51.5	6.85962		66.6	3.64359
	62	5.11679		67.5	2.23296		71.8	2.67646
	68	3.51476		102.5	0.14924		75.5	2.0942
	75.5	2.12552		117	0.07648		80.3	1.90918
	86	1.12343					94.5	1.2787

## Sheet: D-galactose
Time (h)	Avicel remaining (g/l)
	D-gal-1	D-gal-2	D-gal-3
0	9.16924	9.57515	9.38055
17	9.19646	9.23335	9.34531
22	9.22087	9.19388	9.19874
30.5	7.54745	7.59785	7.07389
35.5	5.35171	5.08161	4.76195
38	3.76047	3.52111	3.16137
41	3.10852	2.36819	2.16655
44	2.1788	1.75047	1.54535
47.5	1.96981	1.20127	1.11463
53	1.3872	1.1696	1.09698
80	0.14011	0.0603	0.13466

## Sheet: Maltodextrin
Time (h)	Avicel remaining (g/l)
	Maltodex-1	Maltodex-2
0	9.22443	9.15594
17	9.13088	9.21285
22	9.25916	9.00242
30.5	8.78975	7.14617
35.5	7.38669	4.70609
38	5.87173	2.99436
41	4.53638	2.4751
44	3.67452	1.55629
47.5	2.65893	1.18993
53	2.13231	1.0824
80	0.11982	0.09157
	--	--

## Sheet: Arabinan
Time (h)	Avicel remaining (g/l)
	Arabinan-1	Arabinan-2
0	8.7964	9.51288
17	9.63473	9.3153
22	9.53523	9.60857
30.5	9.23484	9.43782
35.5	8.89469	9.1619
38	7.25687	--
41	6.57287	7.7079
44	5.35018	7.10865
47.5	4.24664	6.21379
53	3.32804	4.50523
60	2.15506	2.79178
80	0.1394	0.12284

## Sheet: Mannose
Time (h)	Avicel remaining (g/l)			Time (h)	Avicel remaining (g/l)			Time (h)	Avicel remaining (g/l)
	Mannose-1				Mannose-2				Mannose-3
0	8.60705			0	8.78733			0	10.3681
31.5	8.35014			30.1	8.28016			27.5	10.0441
38	7.80985			37.3	7.33986			39.9	7.66297
41	7.17196			43	4.38479			43.7	6.1796
46.2	5.08128			47.2	2.41449			49.7	3.00936
51.8	2.25157			53.2	0.85403			54.3	1.37008
56.1	1.0302			57.8	0.22435			59.3	0.45059
61.8	0.59706			62.6	-0.01401			66.6	-0.03271
66.6	0.38028			69.9	-0.18401			94.5	-0.21699
71.4	0.08945			97	-0.28561
78.7	0.01983
106	-0.07242

## Sheet: Wheat AX
Wheat Arabinoxylan
Time (h)	Avicel remaining (g/l)		Time (h)	Avicel remaining (g/l)		Time (h)	Avicel remaining (g/l)
	WAX-1			WAX-2			WAX-3
0	9.68871		0	9.36931		0	9.98333
31.5	7.87303		30.7	8.83836		27.5	9.58053
38	6.19433		34	8.30499		30.5	8.51838
41	4.98293		37.3	7.6543		33	6.97668
45	4.10588		43.2	6.83564		40	5.80039
47	3.51982		47.2	6.12433		43.7	4.70062
51.7	2.52792		53.1	4.40864		49.7	3.28462
56.6	1.78231		57.8	3.57229		54.3	2.4925
61.8	1.30087		62	2.67788		59.3	1.86781
66.6	0.94237		70	1.74726		66.6	1.07427
71.4	0.74436		79	1.0777		75.5	0.59311
78.7	0.51422		97	0.45027		94.5	0.22279
106	0.13027

## Sheet: Glucose
Time (h)	Avicel remaining (g/l)		Time (h)	Avicel remaining (g/l)
	Glucose-2			Glucose-3
0	9.81845		0	9.16012
28	5.8975		24.5	7.98662
30	4.74096		27.5	7.48442
32.5	4.1833		30	7.11223
35.7	3.45637		33	5.85162
38	3.06193		34.5	5.17767
43	1.93822		39.7	3.69169
47.2	1.57385		43.8	2.96232
53.2	1.06164		49.7	1.85548
62.6	0.57046		59.3	0.87055
97	0.18444		94.5	0.10267

## Sheet: Fructose
Time (h)	Avicel remaining (g/l)		Time (h)	Avicel remaining (g/l)
	Fructose-2			Fructose-3
0	9.8447		0	8.58673
28	5.41564		24.5	5.05638
30	4.61304		27.5	4.36035
32.5	4.20934		30.5	3.444
35.7	3.35598		33	3.07629
38	3.03991		34.5	2.7643
43	2.1458		39.7	2.06195
47.3	1.43216		43.9	1.63233
53	0.8901		49.7	1.03141
62.5	0.41747		59.3	0.35546
97	0.09894		94.5	-0.15362

## Sheet: Galactomannan
Time (h)	Avicel remaining (g/l)				Time (h)	Avicel remaining (g/l)
	GalM-1					GalM-2
0	10.1268				0	9.32887
31.5	8.81688				30.7	8.40876
35.5	8.38791				37.3	6.28871
39.5	7.44539				43.1	4.39973
41	7.18474				47.1	3.48826
46.2	5.4041				53.2	2.16482
51.9	3.90879				57.8	1.58564
56.7	2.76009				62.5	1.10236
61.8	2.03261				70	0.64964
66.6	1.43697				79	0.3588
71.4	1.13149				97	0.18316
106	0.41767

[truncated: 6 more sheets: Xyloglucan, Arabinose, Inulin, Pullulan, Maltose, Xylose]
